# Supplementary material for: Evaluation of DNA Methylation Array for Glioma Tumor Profiling and Description of a Novel Epi-Signature to Distinguish IDH1/IDH2 Mutant and Wild-Type Tumors
Source: Genes (Basel). 2022 Nov 9;13(11):2075. doi: 10.3390/genes13112075 (PMC9690723; doi:10.3390/genes13112075)
Supplement: Supplementary file 1 [file genes-13-02075-s001.zip]

Archive with 4 entries (4 files):
- Schenkel et al_2022_ Supplemental Table S2_Final.xlsx
- Schenkel et al_2022_Supplemental Table S1_Final.pdf
- Schenkel et al_2022_Supplemental Table S3_Final.xlsx
- Schenkel et al_2022_Supplemental Table S4_Final.xlsx
