# Supplementary material for: Evaluation of DNA Methylation Array for Glioma Tumor Profiling and Description of a Novel Epi-Signature to Distinguish IDH1/IDH2 Mutant and Wild-Type Tumors
Source: Genes (Basel). 2022 Nov 9;13(11):2075. doi: 10.3390/genes13112075 (PMC9690723; doi:10.3390/genes13112075)
Supplement: Supplementary file 1 [file genes-13-02075-s001.zip › Schenkel et al_2022_ Supplemental Table S2_Final.xlsx]

## Sheet: Sheet1
Supplementary Table S2: Detection p-value per probe per sample for 11 differentially methylatied CpG sites
TargetID	1	2	4	21	22	23	24	25	27	28	29	34	5	6	7	8	9	10	11	12	13	14	15	17	18	19	20	26	31	32	33	35	36	37	38	39	16	30	40	41	42	43	44	45	46	47	48	Average p-value
cg25042239	0	0	0.004914	0	0	0.002457	0.002457	0	0	0	0	0	0	0.002457	0	0	0	0	0	0	0	0	0	0	0	0.002457	0	0	0	0	0	0	0	0	0	0	0	0	0	0	0	0	0	0	0	0	0	0.00031366
cg12624667	0	0.002457	0.002457	0.002457	0	0.002457	0	0	0.002457	0	0	0	0	0.002457	0	0	0	0	0	0	0.002457	0	0	0	0	0	0.004914	0.002457	0	0	0	0	0	0	0	0	0	0	0	0	0	0	0	0	0	0	0	0.000522766
cg07003542	0	0	0.002457	0	0	0	0	0.004914	0	0	0	0	0	0	0	0	0	0	0	0	0.002457	0	0	0	0	0	0.004914	0	0	0	1	0	0	0	0	0	0	0	0	0	0	0	0	0	0	0	0	0.0215903
cg13147822	0	0.002457	0.002457	0.002457	0	0	0	0.004914	0	0	0	0	0	0.002457	0	0	0	0	0	0	0	0	0	0	0	0	0	0	0	0	0	0	0	0	0	0	0	0	0	0	0	0	0	0	0	0	0	0.00031366
cg11952858	0	0	0.002457	0	0	0	0.002457	0	0.002457	0	0	0	0	0	0	0	0	0	0	0	0	0	0	0	0	0	0	0.002457	0	0	0	0	0	0	0	0	0	0	0	0	0	0	0	0	0	0	0	0.000209107
cg13655082	0	0.002457	0.002457	0.002457	0	0.002457	0.002457	0	0	0	0	0	0	0.002457	0	0	0	0	0.002457	0	0.002457	0	0.002457	0	0	0	0	0.002457	0	0	0	0	0.014742	0	0	0	0	0	0	0	0	0	0	0	0	0	0	0.000836426
cg02870222	0	0	0.002457	0	0	0.002457	0.002457	0.004914	0	0	0	0	0	0	0	0	0	0	0	0	0	0	0.002457	0	0	0	0.004914	0.034398	0	0	0	0	0	0	0	0	0	0	0	0	0	0	0	0	0	0	0	0.00115009
cg13212283	0	0	0.002457	0.002457	0	0	0	0	0	0	0	0	0	0.002457	0	0	0	0	0	0	0.002457	0	0	0	0	0	0.004914	0.002457	0	0	0	0	0	0	0	0	0	0	0	0	0	0	0	0	0	0	0	0.000365936
cg26325335	0	0.002457	0	0.002457	0	0	0.002457	0	0	0	0	0	0	0	0	0	0	0	0	0	0.002457	0	0	0	0	0	0.004914	0	0	0	0	0	0	0	0	0	0	0	0	0	0	0	0	0	0	0	0	0.00031366
cg03027661	0	0	0	0	0	0.002457	0	0	0	0	0	0	0	0.002457	0	0	0.002457	0	0	0	0	0	0	0	0	0	0	0	0	0	0	0	0	0	0	0	0	0	0	0	0	0	0	0	0	0	0	0.00015683
cg15986590	0	0.002457	0.002457	0.002457	0	0.002457	0.002457	0	0	0	0	0	0	0	0	0	0	0	0	0	0.002457	0	0	0	0	0	0	0	0	0	0	0	0	0	0	0	0	0	0	0	0	0	0	0	0	0	0	0.00031366
Detection p-value per probe per sample.
