# Supplementary material for: Evaluation of DNA Methylation Array for Glioma Tumor Profiling and Description of a Novel Epi-Signature to Distinguish IDH1/IDH2 Mutant and Wild-Type Tumors
Source: Genes (Basel). 2022 Nov 9;13(11):2075. doi: 10.3390/genes13112075 (PMC9690723; doi:10.3390/genes13112075)
Supplement: Supplementary file 1 [file genes-13-02075-s001.zip › Schenkel et al_2022_Supplemental Table S3_Final.xlsx]

## Sheet: Sheet1
Supplementary Table S3: Methylation beta values of each sample for 11 differentially methylated CpG sites
Sample ID	IDH status*	CIMP test	cg25042239	cg15986590	cg02870222	cg13212283	cg03027661	cg12624667	cg26325335	cg13147822	cg07003542	cg13655082	cg11952858	Averagebeta value	Z-score
5	neg	neg	4.00336e-08	6.8688e-08	3.50529e-07	5.98815e-08	3.07484e-06	3.6511e-08	2.39897e-07	4.03661e-08	3.19305e-08	1.57479e-06	1.52497e-08	5.02974e-07	-1.01285
6	neg	neg	0.0344139	0.267797	0.0329209	0.200521	0.053672	0.0309004	0.0358806	0.0362448	0.0521724	0.0380266	0.0360837	0.0744212	-0.0562827
7	neg	neg	7.75866e-08	1.12383e-07	2.13721e-08	2.70619e-08	2.92486e-06	1.3704e-08	8.49016e-09	1.56455e-07	3.09429e-08	1.46417e-06	1.77224e-06	6.00842e-07	-1.01285
8	neg	neg	2.68955e-08	4.05743e-08	2.92834e-08	5.14438e-08	3.8954e-07	1.25895e-08	5.27533e-09	2.03329e-08	9.79524e-09	7.41791e-06	1.16842e-08	7.28666e-07	-1.01284
9	VUS IDH2	neg	0.0338448	0.0338448	0.0338448	0.893607	0.224684	0.0338448	0.893607	0.0362896	0.0338448	0.0338448	0.0338448	0.207736	1.65728
10	neg	neg	0.0290574	0.209441	0.0321084	0.0306133	0.130643	0.035866	0.0352806	0.945234	0.0581898	0.0279505	0.137496	0.151989	0.940734
11	neg	neg	2.29363e-07	2.68366e-07	6.71272e-08	4.48764e-08	6.40216e-08	0.470464	1.85027e-08	3.1149e-06	3.99706e-08	2.15771e-05	2.67398e-08	0.0427718	-0.463088
12	neg	neg	1.32958e-07	1.15782e-07	2.74712e-08	6.78576e-07	1.3811e-08	1.62774e-08	7.03814e-09	2.98116e-08	8.25215e-09	0.15515	4.43363e-08	0.0141046	-0.83156
13	neg	neg	0.173153	0.0701576	0.029766	0.482473	0.197642	0.163911	0.557689	0.428912	0.0101965	0.598165	0.0989686	0.255549	2.27183
14	neg	neg	1.23317e-07	2.78724e-07	5.2696e-08	1.99393e-07	6.27933e-08	4.29839e-08	1.89396e-08	6.39846e-08	2.18699e-06	0.0317936	1.88419e-08	0.0028906	-0.975699
15	neg	neg	0.0325354	0.420537	0.0345676	0.374377	0.194921	0.535504	0.070801	0.174453	0.0474354	0.0919018	0.0487058	0.184158	1.35422
16	neg	neg	1.67703e-08	1.26549e-07	4.92003e-08	1.0039e-07	2.28352e-08	1.39596e-08	5.92515e-09	1.5773e-07	1.24163e-08	6.94293e-07	2.63332e-08	1.11491e-07	-1.01285
17	neg	neg	4.67087e-07	2.80588e-06	4.74255e-07	2.36047e-06	4.26225e-07	1.11601e-07	0.496263	2.71592e-07	5.4923e-06	1.17247e-06	9.99746e-07	0.0451161	-0.432954
18	neg	neg	2.33197e-08	7.32989e-08	1.54815e-08	2.26276e-05	2.31985e-08	1.04657e-08	8.29563e-09	1.08433e-07	1.2294e-07	2.59236e-08	2.11609e-07	2.11369e-06	-1.01283
19	neg	neg	0.0322064	0.408908	0.0441135	0.0720781	0.237221	0.0294838	0.267758	0.0365186	0.306144	0.0568535	0.0520204	0.1403	0.790495
20	neg	neg	0.0338402	0.0338402	0.035983	0.86994	0.0338402	0.0343298	0.039072	0.0338402	0.0391078	0.0338402	0.0338402	0.111043	0.414435
26	neg	neg	0.0741574	0.0741574	0.14741	0.14741	0.0741574	0.14741	0.0741574	0.14741	0.0741574	0.14741	0.14741	0.114113	0.453899
31	neg	neg	0.0281035	0.204775	0.0272561	0.0415461	0.0688679	0.0682541	0.0372336	0.0479165	0.0470085	0.0266696	0.120702	0.065303	-0.173483
32	neg	neg	0.0243864	0.141445	0.0297848	0.374995	0.0506447	0.0233363	0.0546493	0.0239298	0.030515	0.0251317	0.0853451	0.0785603	-0.00308121
35	neg	neg	0.040988	0.0971386	0.0468432	0.0400852	0.101575	0.0393111	0.0776599	0.134118	0.0834706	0.0690355	0.0411312	0.0701233	-0.111526
36	neg	neg	0.514193	0.0252857	0.0252857	0.293573	0.445659	0.0252857	0.293573	0.293573	0.0566585	0.293573	0.0252857	0.208359	1.66528
37	neg	neg	0.0355562	0.237221	0.15893	0.0931765	0.213313	0.0310889	0.173116	0.100184	0.0561806	0.0380896	0.234837	0.124699	0.589966
38	neg	neg	1.86879e-08	2.26915e-07	2.54907e-08	7.27561e-08	4.64986e-08	7.25917e-09	2.53507e-08	2.49138e-07	9.88665e-09	9.62377e-08	8.91642e-08	7.88532e-08	-1.01285
39	neg	neg	3.16746e-08	5.22384e-08	1.97982e-05	1.43098e-08	1.52072e-08	5.22802e-08	8.12895e-08	5.74151e-08	8.4294e-09	9.64187e-07	1.52241e-08	1.91731e-06	-1.01283
40	neg	neg	0.0217697	0.0881939	0.152457	0.0891825	0.0619044	0.0160502	0.231436	0.0467824	0.0483551	0.294999	0.239904	0.117367	0.495717
41	neg	neg	0.0209978	0.151114	0.027409	0.293136	0.107226	0.0645693	0.432659	0.220394	0.141824	0.234217	0.0503591	0.158537	1.0249
42	neg	neg	0.0466233	0.108482	0.0523544	0.151216	0.0961633	0.0479728	0.168709	0.0729185	0.0439619	0.019274	0.0735271	0.0801093	0.0168296
43	neg	neg	0.0257467	0.139035	0.0421767	0.110205	0.145521	0.343151	0.512937	0.459016	0.154855	0.0763551	0.398372	0.218852	1.80015
46	neg	neg	0.0133358	0.211103	0.0964257	0.223494	0.110197	0.102565	0.435778	0.123264	0.14347	0.0275498	0.0649671	0.141105	0.80083
47	neg	neg	0.0456236	0.207965	0.141239	0.499863	0.16339	0.047459	0.184947	0.244976	0.0958632	0.0408615	0.10534	0.161593	1.06418
48	neg	neg	0.0196568	0.0811647	0.0171376	0.0232655	0.0568693	0.391608	0.503502	0.0241998	0.0821091	0.226665	0.0237768	0.131814	0.681414
1	pos	pos	0.596057	1	1	1	1	1	1	1	1	1	1	0.963278	11.3686
2	pos	pos	0.151051	0.151051	0.626154	0.626154	0.109078	0.151051	0.151051	0.151051	0.626154	0.151051	0.151051	0.276809	2.5451
3	pos	pos	0.999998	0.999542	0.999965	1	0.999995	0.999999	0.999996	0.999903	0.999995	0.999987	0.957208	0.996053	11.7899
4	pos	pos	0.0780606	0.489426	0.489426	0.810034	0.55835	0.489426	0.489426	0.489426	0.485272	0.625164	0.285683	0.480881	5.16814
21	pos (IDH1 var)	pos	0.936666	0.449516	0.936666	0.936666	0.636749	0.0166494	0.206471	0.936666	0.936666	0.206471	0.367922	0.59701	6.6608
22	pos	pos	0.527482	0.189802	0.189802	0.518514	0.0475223	0.839046	0.189802	0.189802	0.189802	0.189802	0.189802	0.296471	2.79782
23	pos	pos	0.105909	0.585373	0.543094	0.938724	0.449721	0.910078	0.967958	0.95745	0.799758	0.975053	0.758344	0.726497	8.32515
24	pos	pos	0.184309	0.184309	0.184309	0.869164	0.515226	0.869164	0.0368949	0.869164	0.515226	0.865415	0.869164	0.542031	5.95413
25	pos	pos	0.428862	0.0418072	0.197804	0.528003	0.40721	0.787768	0.970647	0.559232	0.190137	0.0329615	0.151968	0.390582	4.00748
27	pos	pos	0.873195	0.931203	0.968509	0.957331	0.524041	0.737506	0.693734	0.921689	0.593479	0.965555	0.597347	0.79669	9.22738
28	pos	pos	0.999988	1	1	1	0.999998	0.999999	1	1	0.999986	0.999995	0.999986	0.999996	11.8406
29	pos	pos	1	1	1	1	1	0.999999	1	1	1	1	0.999999	1	11.8406
30	pos (IDH2)	pos	0.565098	0.565098	0.417582	0.565098	0.240231	0.306823	0.260625	0.285227	0.328723	0.561379	0.326768	0.402059	4.155
33	neg	pos	0.496561	0.0490386	0.0945325	0.808036	0.637878	0.437705	0.259999	0.0855657	0.507543	0.0813019	0.941531	0.399972	4.12817
34	pos	pos	0.430422	0.475138	0.458292	0.966537	0.312344	0.884518	0.912609	0.922552	0.0809657	0.828037	0.97536	0.658798	7.45498
44	pos	pos	0.323328	0.890882	0.88487	0.906706	0.724634	0.478341	0.706051	0.910823	0.744397	0.88649	0.785074	0.749236	8.61743
45	pos	pos	0.512622	0.366839	0.848808	0.721927	0.44921	0.532201	0.263458	0.152527	0.212823	0.264947	0.306488	0.421077	4.39945
Cases in yellow are CIMP positive; cases in blue are CIMP negative; Discovery cohort highlighted in bold.
