# Supplementary material for: Evaluation of DNA Methylation Array for Glioma Tumor Profiling and Description of a Novel Epi-Signature to Distinguish IDH1/IDH2 Mutant and Wild-Type Tumors
Source: Genes (Basel). 2022 Nov 9;13(11):2075. doi: 10.3390/genes13112075 (PMC9690723; doi:10.3390/genes13112075)
Supplement: Supplementary file 1 [file genes-13-02075-s001.zip › Schenkel et al_2022_Supplemental Table S4_Final.xlsx]

## Sheet: David1
Supplementary Table S4: DAVID (Database for Annotation, Visualization and Integrated Discovery) functional annotation for 10 genes overlapping 11 differentially methylated CpG sites
Annotation Cluster 1	Enrichment Score: 0.7374265319304057
Category	Term	Count	%	PValue	Genes	List Total	Pop Hits	Pop Total	Fold Enrichment	Bonferroni	Benjamini	FDR
GOTERM_MF_DIRECT	GO:0046872~metal ion binding	5	50	0.0167961	ZNRF3, MECOM, CACNA2D2, SLX1A, KLF16	9	2643	18869	3.96624	0.367038	0.453494	0.453494
UP_KW_DOMAIN	KW-0863~Zinc-finger	4	40	0.0472777	ZNRF3, MECOM, SLX1A, KLF16	8	1827	14495	3.96689	0.321217	0.378221	0.378221
UP_SEQ_FEATURE	COMPBIAS:Pro residues	3	30	0.227171	CACNA2D2, SLX1A, KLF16	10	2068	20559	2.98245	1	1	1
UP_KW_LIGAND	KW-0862~Zinc	4	40	0.26167	ZNRF3, MECOM, SLX1A, KLF16	6	2506	6833	1.81777	0.702832	0.59203	0.59203
UP_KW_LIGAND	KW-0479~Metal-binding	5	50	0.296015	ZNRF3, MECOM, CACNA2D2, SLX1A, KLF16	6	3933	6833	1.44779	0.754385	0.59203	0.59203
UP_SEQ_FEATURE	COMPBIAS:Polar residues	4	40	0.629412	ZNRF3, MECOM, TRANK1, KLF16	10	6908	20559	1.19045	1	1	1
UP_KW_CELLULAR_COMPONENT	KW-0539~Nucleus	3	30	0.783061	MECOM, SLX1A, KLF16	9	5645	17615	1.04015	0.999999	1	1
Annotation Cluster 2	Enrichment Score: 0.2755266145552983
Category	Term	Count	%	PValue	Genes	List Total	Pop Hits	Pop Total	Fold Enrichment	Bonferroni	Benjamini	FDR
UP_KW_PTM	KW-0597~Phosphoprotein	5	50	0.320393	CUL7, TICAM2, MECOM, SNCB, KLF16	6	8327	14106	1.41167	0.933042	1	1
UP_KW_CELLULAR_COMPONENT	KW-0963~Cytoplasm	4	40	0.483646	CUL7, TICAM2, MECOM, SNCB	9	5531	17615	1.41546	0.997391	1	1
GOTERM_CC_DIRECT	GO:0005829~cytosol	3	30	0.676113	CUL7, MECOM, SNCB	9	5510	20562	1.24392	1	1	1
UP_SEQ_FEATURE	COMPBIAS:Basic and acidic residues	3	30	0.754507	CUL7, TICAM2, MECOM	10	5641	20559	1.09337	1	1	1
Annotation Cluster 3	Enrichment Score: 0.1108538685399392
Category	Term	Count	%	PValue	Genes	List Total	Pop Hits	Pop Total	Fold Enrichment	Bonferroni	Benjamini	FDR
GOTERM_CC_DIRECT	GO:0016021~integral component of membrane	3	30	0.665334	ZNRF3, NDUFA4L2, CACNA2D2	9	5415	20562	1.26574	1	1	1
UP_SEQ_FEATURE	TRANSMEM:Helical	3	30	0.724506	ZNRF3, NDUFA4L2, CACNA2D2	10	5358	20559	1.15112	1	1	1
UP_KW_CELLULAR_COMPONENT	KW-0472~Membrane	4	40	0.807413	ZNRF3, TICAM2, NDUFA4L2, CACNA2D2	9	8221	17615	0.952304	1	1	1
UP_KW_DOMAIN	KW-1133~Transmembrane helix	3	30	0.843764	ZNRF3, NDUFA4L2, CACNA2D2	8	5824	14495	0.933315	1	1	1
UP_KW_DOMAIN	KW-0812~Transmembrane	3	30	0.849831	ZNRF3, NDUFA4L2, CACNA2D2	8	5893	14495	0.922387	1	1	1
